# Supplementary material for: Comprehensive Effects of Flowering Locus T-Mediated Stem Growth in Tobacco
Source: Front Plant Sci. 2022 Jun 16;13:922919. doi: 10.3389/fpls.2022.922919 (PMC9243646; doi:10.3389/fpls.2022.922919)
Supplement: Supplementary file 1 [file Data_Sheet_1.ZIP]

Archive with 3 entries (2 files):
- Supplementary_Material.docx
- __MACOSX/
- __MACOSX/._Supplementary_Material.docx
